# Supplementary material for: Mimicking Axon Growth and Pruning by Photocatalytic Growth and Chemical Dissolution of Gold on Titanium Dioxide Patterns
Source: Molecules. 2024 Dec 30;30(1):99. doi: 10.3390/molecules30010099 (PMC11721270; doi:10.3390/molecules30010099)
Supplement: Supplementary file 1 [file molecules-30-00099-s001.zip]

Archive with 2 entries (2 files):
- S1.avi
- S2.avi
